# Supplementary material for: Haloarchaea as Promising Chassis to Green Chemistry
Source: Microorganisms. 2024 Aug 22;12(8):1738. doi: 10.3390/microorganisms12081738 (PMC11357113; doi:10.3390/microorganisms12081738)
Supplement: Supplementary file 1 [file microorganisms-12-01738-s001.zip]

Archive with 1 entries (1 files):
- microorganisms-3145486-supplementary.xlsx
