# Supplementary material for: Haloarchaea as Promising Chassis to Green Chemistry
Source: Microorganisms. 2024 Aug 22;12(8):1738. doi: 10.3390/microorganisms12081738 (PMC11357113; doi:10.3390/microorganisms12081738)
Supplement: Supplementary file 1 [file microorganisms-12-01738-s001.zip › microorganisms-3145486-supplementary.xlsx]

## Sheet: Table S1 Feuil1
			Growth conditions											Amk: amikacin
			Growth rate (h)	pH range	Temperature range (°C)	NaCl range (%)	Antibioticresistance	Antibioticsensibility	Genome size (Mbp)	Plasmids	Genetic system	References		Amp: ampicillin
														Amx: amoxicillin
	Strains													Ani: anisomycin
Haladaptatus	Hap. cibarius		N.A	6-8 (opt. 7)	15-50 (opt. 37)	10-20 (opt. 15)	Amp-Ery-Kan-Pol-Str	Ani-Aph-Chp-Rif	3.9	N.A	N.A	25-26		Apc: aphidicolin
	Hap. litoreus		N.A	6-8.5 (opt. 7)	25-55 (opt. 37-40)	10-30 (opt. 30)	Amp-Chp-Cip-Ery-Kan-Neo-Pen-Tet	Bac-Nov-Rif	4.7	N.A	N.A	25-26		Aph: aphidicolin
	Hap. paucihalophilus		N.A	5-7.5 (opt. 6-6.5)	25-45 (opt. 25-30)	5-30 (opt. 18)	Amp-Chp-Ery-Neo-Pen	Ani-Aph-Bac-Nov	4.3	N.A	N.A	25-26		Atm: aztreonam
Halalkalicoccus	Hac. jeotgali		N.A	6.5-9 (opt. 7)	21-50 (opt. 37-45)	10-30 (opt. 15)	Amp-Bac-Chp-Ery-Pen	Ani-Aph-Nov	3.7	6	N.A	25-26-27		Bac: bacitracin
	Hac. tibetensis		N.A	8-10.5 (opt. 9.5-10)	23-47 (opt. 40)	8-30 (opt. 20)	Amp-Bac-Neo-Pen-Pol-Inn-Str-Tet	Rif-Nov-Chp	3.6	N.A	N.A	25-26-28		Car: carbenicillin
Halegenti-coccus	Halegenticoccus soli		N.A	6-8 (opt. 7)	25-50 (opt. 37)	10-35 (opt. 20-22)	Amp-Bac-Chp-Cip-Ery-Gen-Kan-Nal-Neo-Nor-Rif-Van-Tet	N.A	4.6	N.A	N.A	26-29		Cef: cephalothin
	Halegenticoccus tardaugens		N.A	6-8 (opt. 7.5-8)	5-50 (opt. 37)	10-35 (opt. 20-22)	N.A	N.A	4.9	N.A	N.A	26-30		Chp: chloramphenicol
Haloarcula	Har. amylolytica		N.A	6.5-9 (opt. 7-7.5)	20-52 (opt. 41)	12-30 (opt. 17-19)	Amp-Chp-Cip-Ery-Kan-Neo-Pen-Rif-Str-Tet-Van	Bac-Nov	4.3	N.A	N.A	25-26		Cip: ciprofloxacin
	Har. argentinensis		N.A	N.A	opt. 40	12-26 (opt. 15-18)	Chp-Kan-Pen	Ani-Nov	4	N.A	N.A	25-26		Cm: clindamycin
	Har. californiae		N.A	N.A	N.A	N.A	N.A	N.A	4.4	N.A		26		Cro: ceftriaxone
	Har. hispanica		N.A	6-8 (opt. 7)	25-50 (opt. 35-40)	15-30 (opt. 20-25)	Amp-Bac-Car-Chp-Cs-Ery-Gc-Gen-Kan-Neo-Pen-Pol-Str-Tet	Nov	3.9	1	X	26-31-32-33		Cs: cycloserine
	Har. japonica		N.A	6-8 (opt. 7-7.5)	24-45 (opt. 42)	10-25 (opt. 15-25)	N.A	Ani-Bac-Nov	4.3	3	N.A	25-34		Ctx: cefotaxime
	Har. marismortui		N.A	N.A	opt. 40-50	10-30 (opt. 20-23)	N.A	Bac-Nov	4.3	7	X	12-25-35		Cx: cefoxitin
	Har. quadrata		N.A	5.9-8 (opt. 6.5-7)	opt. 50-53	16-25 (opt. 20-25)	Amp-Chp-Ery-Neo-Pen-Rif	Ani-Bac-Nov	4.5	N.A	N.A	25-26		Dox: doxyciline
	Har. salaria		N.A	6-8 (opt. 7)	15-45 (opt. 37)	>15 (opt. 20-25)	Amp-Chp-Gen-Nov-Rif-Str	Bac	N.A	N.A	N.A	25		Ery: erythromycin
	Har. tradensis		N.A	6-8 (opt. 7)	15-45 (opt. 37)	>15 (opt. 20-25)	Amp-Chp-Gen-Rif-Str-Tet	Bac-Nov	N.A	N.A	N.A	25		Gen: gentamycin
	Har. vallismortis		N.A	5.5-8.5 (opt. 7.4-7.5)	20-45 (opt. 40)	>15 (opt. 25)	Chp-Ery-Kan-Pen-Str-Tet-Van	Bac-Nov	3.9	N.A	X	25-26		Inn: sulfafurazole
Haloarchaeobius iranensis			N.A	6-8 (opt. 7.5)	25-50 (opt. 40)	12-30 (opt. 20)	Amp-Chp-Ery-Kan-Neo-Pen-Str-Tet	Bac-Nov-Rif	3.8	N.A	N.A	25-26		Kan: kanamycin
Haloarchaeum acidiphilum			N.A	4-6 (opt. 4.4-4.5)	15-45 (opt. 37)	18-30 (opt. 21-24)	Amp-Chp-Ery-Kan-Neo-Pen	Ani-Bac-Nov-Rif-Tet	2.6	N.A	N.A	25-26		Lcm: lincomycin
Halobacterium	Hbt. jilantaiense		N.A	5.5-8.5 (opt. 7-7.5)	22-55 (opt. 40)	16-30 (opt. 18-20)	Amp-Bac-Chp-Ery-Gen-Kan-Pen-Rif-Str-Tet	Ani-Nov	3	N.A	N.A	25-26		Lin: linezolid
	Hbt. noricense		N.A	5.2-7	28-50 (opt. 37-45)	>12.5 (opt. 15-17.5)	Amp-Bac-Chp-Gen-Kan-Str-Tet-Van	Ani-Nov	3.3	2	N.A	25-26		Lvx: levofloxacin
	Hbt. salinarum		N.A	5.5-8	20-55 (opt. 50)	18-30 (opt. 20-25)	Amp-Chp-Gen-Kan-Str-Tet-Van	Ani,Nov	2.4	2	X	12-25-26-32-36-37-38		Mem: meropenem
Halobaculum	Hbl. gomorrense		N.A	5.5-8 (opt. 6-7)	max 45 (opt. 40)	>6 (opt. 9-12)	Amp-Chp-Kan-Neo-Pen-Str	Bac-Nov-Rif	3.2	N.A	N.A	25-26		Mtr: metronidazole
	Hbl. magnesiiphilum		N.A	5.5-9.5 (opt. 6.5)	25-55 (opt. 45)	6-30 (opt. 9-12)	Amp-Ani-Aph-Chp-Ery-Gen-Kan-Neo-Pen-Str-Tet-Van	Bac-Lin-Nal-Nov-Rif-Smv	3.7	3	N.A	26-39		Nal: nalidixic acid
Halobellus	Hbs. clavatus		N.A	5.5-9.5 (opt. 7-7.5)	20-50 (opt. 37)	10-30 (opt. 15)	Amp-Chp-Cip-Ery-Kan-Neo-Nor-Pen-Tet	Ani-Aph-Bac-Nov-Rif	3.8	N.A	N.A	25-26		Neo: neomycin
	Hbs. limi		N.A	5.5-9.5 (opt. 7)	25-55 (opt. 45)	8-30 (opt. 15-23)	Amp-Chp-Cip-Ery-Kan-Neo-Nor-Pen-Str-Tet	Ani-Bac-Nov-Rif	3.7	3	N.A	25-26		Net: netilmicin
	Hbs. salinus		N.A	5.5-9.5 (opt. 7-7.5)	25-45 (opt. 37)	15-30 (opt. 20)	Amp-Chp-Cip-Ery-Neo-Pen-Str-Tet	Ani-Bac-Kan-Nor-Nov-Rif	3.1	N.A	N.A	25-26		Nit: nitrofurantoin
Halobiforma	Hbf. haloterrestris		N.A	6-9.2 (opt. 7.5)	max 58 (opt. 42)	13-30 (opt. 20)	Chp-Ery-Pen-Str-Tet	Ani-Bac-Nov-Rif	4.5	N.A	N.A	25-26		Nor: norfloxacin
	Hbf. lacisalsi		N.A	6.5-9 (opt. 7.5)	24-57 (opt. 42-45)	>10 (opt. 15-25)	Amp-Kan-Str	Tet	4.4	2	N.A	25-26		Nov: novobiocin
	Hbf. nitratireducens		N.A	8-10.5 (opt. 8.5)	26-44 (opt. 36-41)	15-30 (opt. 20)	Amp-Chp-Neo-Pen	Ani-Aph-Bac-Ery-Nov-Rif	3.7	N.A	N.A	25-26		Nys: nystatin
Halocalculus aciditolerans			N.A	4.5-7.5 (opt. 6)	18-50 (opt. 40-45)	12-30 (opt. 15-18)	Amp-Atm-Cx-Chp-Cm-Ery-Gen-Kan-Mem-Nal-Pol	Lin-Neo-Nov-Pen-Rif	3.4	N.A	N.A	26-40		Ofx: ofloxacin
Halocatena pleomorpha			N.A	6–7.5 (opt. 7.2)	30–50 (opt. 42)	10–37 (opt. 20.5-25)	Amp-Cef-Cm-Dox-Kan-Neo-Ofx-Ox-Pi-Tet-Sxt-Van	Lcm-Mtr-Mno-Nov-Pol-Rif	3.7	N.A	N.A	26-41		Ox: oxacillin
Halococcus	Hcc. dombrowskii		N.A	5.2-8	opt. 37	20-30 (opt. 20-25)	Amp-Chp-Kan-Pen-Str-Tet	Ani-Chp-Bac,Nov-Rif-Tet	4	5	N.A	25-26		Pef: pefloxacin
	Hcc. hamelinensis		N.A	4.0-9.0	opt. 37	12.5-30 (opt. 15)	Kan-Neo-Pen-Str-Tet	Bac-Nov-Rif	3.4	N.A	N.A	25-26		Pen: penicillin
	Hcc. morrhuae		N.A	5.5-8 (opt. 7.2)	opt. 37	20-30	Pen-Str-Tet	Bac-Nov	3	N.A	N.A	25-26		Pi: piperacillin
	Hcc. qingdaonensis		N.A	4-9 (opt. 6)	opt. 35-40	>10 (opt. 18)	Ery-Kan-Pen-Str-Tet	Bac-Chp-Neo-Rif	2.7	N.A	N.A	25-26		Pol: polymyxin
	Hcc. saccharolyticus		N.A	6-8 (opt. 7.2)	28-42 (opt. 37-40)	20-30	Chp-Neo-Nov-Pen-Str-Tet	Ani-Bac	3.4	N.A	N.A	25-26		Pra: pravastatin
	Hcc. salifodinae		N.A	>6-<10.5 (opt. 6.8-9.5)	28-50 (opt. 40)	20-30	Chp-Pen-Str-Tet	Ani-Aph-Bac-Nov	4.2	N.A	N.A	25-26		Rif: rifampicin
	Hcc. thailandensis		N.A	6-10 (opt. 6-8)	15-45 (opt. 37)	>15 (opt. 20-30)	Amp-Chp-Kan-Str-Tet	Bac-Nov-Rif	4.1	N.A	N.A	25-26		Sfx: sulfisoxazole
Halodesulfurarchaeum formicicum			N.A	6.5 to 8 (opt. 7.0-7.2)	max 50 (opt. 37)	15-30 (opt. 21-24)	N.A	N.A	2.1	N.A	N.A	26-42		Smv: simastatin
Haloferax	Hfx. alexandrinus		N.A	5.5-7.5 (opt. 7.2)	opt. 37	10-30 (opt. 25)	Bac(≤20µg-mL)-Chp-Ery-Neo-Rif-Tet	Bac(highconcentration)-Nov	3.7	N.A	N.A	25-26		Str: streptomycin
	Hfx. denitrificans		N.A	6-8 (opt. 6.7)	30-55 (opt. 50)	9->26 (opt. 12-18)	Pen-Str	Aph-Bac-Chp(highconcentration)-Ery-Nov	3.8	N.A	N.A	25-26		Sxt: trimethoprim-sulfamethoxazole
	Hfx. elongans		N.A	7-9 (opt. 7.4)	30-55 (opt. 53)	10-30 (opt. 15-20)	Amp-Bac-Chp-Ery-Gen-Neo-Pen,Rif-Str-Tet	Nov	4	N.A	N.A	25-26		Taz: tazobactam
	Hfx. gibbonsii		N.A	5-8 (opt. 6.5-7)	25-55 (opt. 35-40)	opt. 20-25 at 40°C and 15-20 at 30°C	Amp-Bac-Chp-Ery-Gen-Kan-Neo-Pen-Str-Tet	Nov	3.9	4	N.A	25-26		Tet: tetracycline
	Hfx. larsenii		N.A	6-8.5 (opt. 6.5-7)	25-55 (opt. 42-45)	6-28 (opt. 13-20)	Amp-Chp-Ery-Nal-Neo-Nys-Pen-Tet-Str-Kan	Ani-Apc-Bac-Nov-Rif	3.7	2	N.A	26-43		Tobi:tobramycin
	Hfx. lucentense		N.A	5-9 (opt. 7.5)	10-45 (opt. 37)	10-30 (opt. 25)	N.A	N.A	N.A	N.A	N.A	25
	Hfx. mediterranei		N.A	opt. 6.5	max 45 (opt. 35)	max 30 (opt. 17)	Amp-Bac-(>40µg-mL)Chp-Ery-Gen-Kan-Neo-Pen-Str-Tet	Ani-Bac(highconcentration)-Nov	3.9	3	X	12-25-26-32
	Hfx. mucosum		N.A	6-10 (opt. 7.4)	30-55 (opt. 53)	10-30 (opt. 15-20)	Amp-Bac-Chp-Cip-Ery-Gen-Neo-Pen-Rif-Str-Tet	Nov	3.4	N.A	N.A	25-26
	Hfx. prahovense		N.A	6-8.5 (opt. 7-7.5)	23-51 (opt. 38-48)	15-30 (opt. 20)	Amp-Bac-Chp-Ery-Neo-Pen	Aph-Ani-Nov-Rif	4	N.A	N.A	25-26
	Hfx. sulfurifontis		N.A	4.5-9 (opt. 6.4-6.8)	18-50 (opt. 32-37)	6->30	Amp-Bac(>100µg-mL)-Chp-Ery-Gen-Kan-Pen-Rif	Aph-Ani-Bac(highconcentration)-Nov	3.8	N.A	N.A	25-26
	Hfx. volcanii		2	N.A	max 50 (opt. 45)	9-26 (opt. 10-15)	NOV	N.A	3.7-4	depending of the strain	X	4-12-25-26-32-44-45-46-47-48-49-50-51
Halogeometricum	Hgm. Borinquense		N.A	6-8 (opt. 7)	22-50 (opt. 40)	>8 (opt. 20-25)	Amp-Chp-Ery-Kan-Pen-Tet-Van	Bac-Nov	3.9	5	N.A	25-26
	Hgm. pallidum		N.A	5-8.5 (opt. 6.5)	25-45 (opt. 30)	10-25 (opt. 18)	Ery-Pen-Amp-Chp-Neo-Kan-Gen-Nal-Sxt	Nov-Bac-Ani-Rif-Aph	4.4	N.A	N.A	26-52
	Hgm. rufum		N.A	6-8.5 (opt. 7)	25-55 (opt. 42)	12-30 (opt. 23)	Amp-Chp-Cip-Ery-Gen-Kan-Neo-Nor-Pen-Str-Tet	Ani-Aph-Bac-Nov-Rif	4.2	N.A	N.A	25-26
Haloglomus irregulare			N.A	6.5-9 (opt. 7.5)	30-45 (opt. 37)	20-35 (opt. 30)	N.A	N.A	4	N.A	N.A	53
Halogranum	Hgn. amylolyticum		N.A	5.5-9 (opt. 6.5)	20-50 (opt. 37)	8-30 (opt. 20-23)	Amp-Chp-Cip-Ery-Gen-Kan-Neo-Nor-Pen-Str-Tet	Ani-Aph-Bac-Nov-Rif	5.2	N.A	N.A	25-26
	Hgn. gelatinilyticum		N.A	5.5-9 (opt. 7)	20-50 (opt. 37)	10-30 (opt. 20-23)	Amp-Chp-Cip-Ery-Gen-Kan-Neo-Nor-Pen-Str-Tet	Ani-Aph-Bac-Nov-Rif	3.8	N.A	N.A	25
	Hgn. rubrum		N.A	6-8 (opt. 7.5)	20-50 (opt. 37)	15-25 (opt. 23)	Amp-Chp-Cip-Ery-Gen-Kan-Neo-Nor-Pen-Str-Tet	Ani-Aph-Bac-Nov-Rif	4.6	N.A	N.A	25
	Hgn. salarium		N.A	5-8 (opt. 7)	15-50 (opt. 37)	8-30 (opt. 15-20)	Amp-Chp-Cip-Ery-Gen-Kan-Neo-Nor-Pen-Str-Tet	Ani-Aph-Bac-Nov-Rif	4.5	N.A	N.A	25
Halohasta	Hht. litchfieldiae		N.A	6-8.5 (opt. 7.5)	25-45 (opt. 30)	15-25 (opt. 18)	Tri-Nys-Ery-Amp-Pen-Chp-Neo-Cip-Str-Kan-Van-Nor-Tet-Gen-Nal	Nov-Bac-Rif-Nit	3.3	N.A	N.A	26-54
	Hht. litorea		N.A	5.5-9 (opt. 7)	25-50 (opt. 40)	12-28 (opt. 15)	Nov-Sxt-Nys-Ery-Amp-Pen-Chp-Neo-Cip-Str-Kan-Van-Nor-Tet-Gen-Nal	Bac-Rif-Nit	3.8	N.A	N.A	26-54
Halolamina pelagica			N.A	5.5-9.5 (opt. 7-7.5)	25-50 (opt. 37)	8-30 (opt. 20-23)	Amp-Chp-Cip-Ery-Gen-Kan-Neo-Pen-Str-Tet-Van	Ani-Aph-Bac-Nov-Rif	3.1	N.A	N.A	25-26
Halomarina oriensis			N.A	7-9 (opt. 7-8)	20-42 (opt. 37)	10-30 (opt. 15.6)	Neo-Nov-Ery-Pen-Amp-Chp-Str-Tet	Bac-Ani-Aph-Rif	4.1	N.A	N.A	25-26-55
Halomicroarcula pellucida			N.A	6-8.5 (opt. 7)	25-55 (opt. 40)	20-30 (opt. 25)	Amp-Car-Chp-Cm-Ery-Gen-Kan-Nal-Neo-Pen-Tet-Van	Ani-Bac-Nov-Rif-Str-Sfx-Pra	3.9	N.A	N.A	26-56
Halomicrobium	Hmc. katesii		N.A	6.5-10 (opt. 7-7.5)	35-50 (opt. 37-40)	20-30 (opt. 25)	Amp-Chp-Ery-Gen-Kan-Neo-Pen-Str-Tet	Bac-Nov	3.6	N.A	N.A	25-26
	Hmc. mukohataei		N.A	6.2-8	opt. 40-45	15-26 (opt. 18-20)	Chp-Kan-Pen	Ani-Nov	3.3	1	N.A	25-26
	Hmc. zhouii		N.A	5.5-9.5 (opt. 7)	20-55 (opt. 42)	8-30 (opt. 15)	Amp-Chp-Ery-Gen-Kan-Neo-Pen-Str-Tet	Bac-Nov-Rif	4.3	N.A	N.A	25-26
Halomicrococcus hydrotolerans			N.A	6.5-9 (opt. 7)	20-55 (opt. 37)	10-30 (opt. 20)	Amp-Chp-Cip-Ery-Kan-Neo-Nor-Pen-Str-Tet-Van	Rif-Bac-Nov	N.A	N.A	N.A	57
Halonotius pteroides			N.A	5.5-8.5 (opt. 7-7.5)	25-45 (opt. 37-40)	16-36 (opt. 20-24)	Amp-Bac-Chp-Ery-Kan-Neo-Str-Tet	Ani-Nov-Rif	3	N.A	N.A	25-26
Haloparvum	Hpv. alkalitolerans		N.A	6.5-9.5 (opt. 7-7.5)	20-55 (opt. 45-50)	12.5-28 (opt. 12.5-15.5)	Amp-Atm-Car-Cx-Cef-Chp-Cm-Ery-Gen-Kan-Mem-Nal-Neo-Pen-Sfx-Str-Taz-Tet-Van	Bac-Nov-Lin-Pol-Rif	N.A	N.A	N.A	58
	Hpv. sedimenti		N.A	6.5-9 (opt. 7.5-8)	25-50 (opt. 42)	10-30.5 (opt. 15.5-20.5)	Amp-Bac-Chp-Cip-Ery-Kan-Neo-Nor-Pen-Str-Tet-Van	Nov-Rif	3.2	N.A	N.A	59
Halopelagius inordinatus			N.A	5.5-8 (opt. 6.5-7)	20-50 (opt. 37)	15-28 (opt. 20-23)	Amp-Cip-Chp-Ery-Gen-Kan-Neo-Pen-Str-Tet-Van	Ani-Aph-Bac-Nov-Rif	3.5	N.A	N.A	25-26
Halopenitus persicus			N.A	6.5-8.5 (opt. 7.5)	25-50 (opt. 40)	10-25 (opt. 17)	Amp-Chp-Ery-Kan-Neo-Pen-Rif-Str-Tet	Ani-Bac-Nov	3.1	1	N.A	25-26
Halopiger	Hpg. aswanensis		N.A	6-9.2 (opt. 7.5)	<55 (opt. 40)	>10 (opt. 22.5-25)	Chp-Ery-Pen-Str-Tet-Van	Ani-Bac-Nov-Rif	4.9	N.A	N.A	25-26
	Hpg. xanaduensis		N.A	6-11 (opt. 7.5-8)	28-45 (opt. 37)	15-30 (opt. 25)	Amp-Chp-Ery-Kan-Neo-Pen-Rif-Str-Tet-Van	Bac-Nov	4.4	3	N.A	25-26
Haloplanus	Hpn. aerogenes		N.A	6-9 (opt. 7.5)	25-50 (opt. 37-40)	15-25 (opt. 18)	Amp-Chp-Ery-Kan-Neo-Pen-Rif-Str-Tet-Van	Ani-Aph-Bac-Nov-Rif	3.5	1	N.A	26-56
	Hpn. natans		N.A	6.5-8 (opt. 7)	37-52 (opt. 40)	15-25 (opt. 18)	Amp-Chp-Neo-Pen-Rif	Ani-Bac-Nov	3.8	N.A	N.A	25-26
	Hpn. vescus		N.A	5.5-7.5 (opt. 6-6.5)	30-50 (opt. 40)	8-30 (opt. 12)	Amp-Chp-Ery-Kan-Neo-Pen-Rif-Str-Van	Ani-Aph-Bac-Nov-Rif	2.8	N.A	N.A	25-26
Halapricum salinum			N.A	7-8 (opt. 7)	30-45 (opt. 37)	15-30 (opt. 20)	Amp-Chp-Cip-Nor-Pen	Bac-Ery-Neo-Nov-Rif	3.5	N.A	N.A	26-60
Haloprofundus	Hpf. halophilus		N.A	6.5-9.5 (opt. 7)	25-50 (opt. 37)	5.5-29 (opt. 12.5)	Nys-Sxt-Ery-Pen-Amp-Chp-Neo-Nor-Str-Kan-Tet-Van-Gen	Nov-Bac-Rif-Nit-Cip-Nal	3.5	N.A	N.A	26-61
	Hpf. marisrubri		N.A	5.5-9.5 (7-7.5)	15-45 (33-35)	7-35 (opt. 21-26)	Sxt-Rif-Ery-Nys-Pen-Amp-Chp-Neo-Nor-Cip-Str-Kan-Tet-Van-Gen-Nal-Nit	Aph-Ani-Nov-Bac	3.9	N.A	N.A	26-62
Haloquadratum walsbyi			N.A	6-8.5	25-45	14-36 (opt. 18)	Amp-Bac-Kan-Neo-Str	Ani-Aph-Bac-Chp-Ery-Nov-Rif-Tet	3.2	1	N.A	25-63
Halorhabdus	Hrb. tiamatea		N.A	5.5-8.5 (opt. 6.5-7)	15-55 (opt. 45)	10-30 (opt. 27)	Amp-Chp(25µg-mL)-Ery-Pen-Tet	Ani-Aph-Bac-Chp(50µg-mL)-Nov-Rif	3.1	1	N.A	25-26-64
	Hrb. utahensis		N.A	5.5-8.5 (opt. 6.7-7.1)	17-55 (opt. 50)	9-30 (opt. 27)	Amp-Car-Chp-Ery-Gen-Kan-Nal-Neo-PenPm-Rif-Tet-Str	Bac-Nov	3.1	N.A	N.A	63-65
Halorientalis regularis			N.A	6-9 (opt. 7-7.5)	20-50 (opt. 37)	15-30 (opt. 18-20)	Amp-Chp-Cip-Ery-Kan-Neo-Pen-Str-Tet	Ani-Aph-Bac-Nov-Rif	4	N.A	N.A	25-26
Halorubellus	Hrb. litoreus			5.5-9.5 (opt. 7)	25-50 (opt. 37)	8.5-30.5 (opt. 18.5)	Tri-Ery-Amp-Pen-Chp-Neo-Cip-Str-Kan-Van-Nor-Tet-Gen-Nal	Nov-Bac-Rif-Nys-Nit	4.6	N.A	N.A	66
	Hrb. salinus		N.A	5.5-9.5 (opt. 7)	25-50 (opt. 37)	8.5-30.5 (opt. 18.5)	Tri-Ery-Amp-Pen-Chp-Neo-Cip-Str-Kan-Van-Nor-Tet-Gen-Nal	Nov-Bac-Rif-Nys-Nit	4.1	N.A	N.A	26-66
Halorubrum	Hrr. aidingense		N.A	7-9 (opt. 7.5)	25-52 (opt. 40-42)	10-25 (opt. 15)	Amp-Chp-Ery-Kan-Neo-Pen-Str-Tet-Van	Bac-Nov-Rif	3.1	N.A	N.A	25-26
	Hrr. alkaliphilum		N.A	8-10.5 (opt. 9-10 )	20-44 (opt. 38)	10-30 (opt. 23-25)	Bac-Chp-Neo-Pen	N.A	3.1	N.A	N.A	25-26
	Hrr. aquaticum		N.A	6-9 (opt. 7.5)	25-50 (opt. 35-40)	15-30 (opt. 20)	Amp-Chp-Neo-Rif	Bac-Ery-Nov-Str	3.2	N.A	N.A	25-26
	Hrr. arcis		N.A	6-8.5 (opt. 7.5)	25-55 (opt. 42)	13-30 (opt. 20-23)	Amp-Chp-Ery-Neo-Pen	Ani-Bac-Nov-Rif	3.4	N.A	N.A	25-26
	Hrr. californiensis		N.A	6.8-8.5 (opt. 7.3)	25-42 (opt. 37)	15-30 (opt. 20-26)	Amp-Chp-Ery-Rif-Str	Bac-Kan	3.7	N.A	N.A	25-26
	Hrr. cibi		N.A	7-8.5 (opt. 7.5)	17-45 (opt. 30-37)	15-30 (opt. 23-25)	Chp-Ery-Pen	Ani-Amp-Aph-Bac-Nov	3.2	N.A	N.A	25-26
	Hrr. coriense		N.A	N.A	30-50 (opt. 50)	>13 (opt. 13-16)	Amp-Kan-Tet	Bac-Nov	3.6	N.A	X	25-26-67
	Hrr. distributum		N.A	N.A	26-50 (opt. 37-45)	10-30 (opt. 15-25)	N.A	N.A	3.3	N.A	N.A	25-26
	Hrr. ejinorense		N.A	6-10 (opt. 7.5)	25-50 (opt. 37)	15-30 (opt. 20)	Amp-Chp-Ery-Gen-Kan-Neo-Pen-Pol-Rif-Str-Van	Bac-Nov	3.4	N.A	N.A	25-26
	Hrr. ezzemoulense		N.A	6.5-9 (opt. 7-7.5)	22-50 (opt. 37-40)	15-25 (opt. 20)	Amp-Chp-Neo-Pen-Rif-Str	Bac-Nov	3.7	Megaplasmid and plasmid	N.A	25-26
	Hrr. hochstenium		N.A	N.A	N.A	N.A	N.A	N.A	3	N.A	N.A	26
	Hrr. kocurii		N.A	6-9 (opt. 7.5)	25-55 (opt. 37)	>15 (opt. 20)	Amp-Chp-Ery-Gen-Kan-Neo-Rif-Str	Bac-Nov-Rif	3.6	N.A	N.A	25-26
	Hrr. lacusprofundi		N.A	N.A	4- <45 (opt. 31-37)	9-26 (opt. 15-20)	Amp-Chp-Gen-Neo-Rif-Str-Tet	Bac-Nov	3.7	2	X	25-63-67-68
	Hrr. lipolyticum		N.A	7-9 (opt. 7.5)	25-58 (opt. 45-48)	10-28 (opt. 15)	Amp-Chp-Cip-Ery-Kan-Neo-Rif-Str-Tet	Bac-Nov-Rif	3.4	N.A	N.A	25-26
	Hrr. litoreum		N.A	6.5-9 (opt. 7-7.5)	20-55 (opt. 37-42)	12-30 (opt. 20)	Amp-Bac-Chp-Cip-Ery-Kan-Neo-Pen-Str-Tet-Van	Nov-Rif	3.1	N.A	N.A	25-26
	Hrr. luteum		N.A	7.5-10.5 (opt. 9.5-10)	17-41 (opt. 33-37)	15-30 (opt. 23-25)	Amp-Bac-Chp-Kan-Neo-Pen-Pol-Rif-Str-Tet-Van	Ery-Nov	N.A	N.A	N.A	25
	Hrr. orientale		N.A	6-10 (opt. 8)	25-50 (opt. 35-40)	15-30 (opt. 20)	Pen-Rif	Amp-Bac-Chp-Ery-Gen-Neo-Nov-Rif-Str	N.A	N.A	N.A	25
	Hrr. saccharovorum		N.A	N.A	30-56 (opt. 50)	9-30 (opt. 20-26)	Bac-Chp-Ery-Kan-Pen-Str	Pol	3.4	N.A	N.A	25-26
	Hrr. sodomense		N.A	N.A	20-50 (opt. 40)	3-25 (opt. 10-15)	Chp-Ery-Kan-Neo-Pen-Str-Tet	Bac-Nov	3	N.A	N.A	25-26
	Hrr. tebenquichense		N.A	7.0-10	35-50	15-30	Chp-Kan-Pen-Tet	Bac-Nov	3.3	N.A	N.A	25-26
	Hrr. terrestre		N.A	5-9 (opt. 7.5)	28-50 (opt. 37-45)	15-30 (opt. 25)	Amp-Chp-Kan-Pen-Pol-StrTet	Ani-Bac-Nov	3.4	N.A	N.A	25-26
	Hrr. tibetense		N.A	8-10.5 (opt. 9-9.5)	22-45 (opt. 37-40)	10-30 (opt. 18-20)	Bac-Chp-Ery-Neo-Pen-Rif-Str-Tet	Nov-Pol	N.A	N.A	N.A	25-26
	Hrr. trapanicum		N.A	N.A	opt. 37	15-30	N.A	N.A	3.1	N.A	N.A	25-26
	Hrr. vacuolatum		N.A	8.5-10.5 (opt. 9.5)	20-50 (opt. 35-40)	15-30 (opt. 20)	Amp-Chp,Str-Tet	Ery-Nov	3.5	N.A	N.A	25-26
	Hrr. xinjiangense		N.A	6-10 (opt. 7-7.5)	10-54 (opt. 40)	12-30 (opt. 18-20)	N.A	N.A	3.3	N.A	N.A	25-26
Halorussus rarus			N.A	6-9 (opt. 7)	25-50 (opt. 37)	8.5-26 (opt. 12.5)	Ery-Pen-Amp-Chp-Neo-Nor-Cip-Str-Kan-Tet-Van-Gen-Nal	Nov-Bac-Ani-Aph-Rif	4.4	N.A	N.A	26-69
Halosarcina limi			N.A	6.5-8 (opt. 7)	20-50 (opt. 37)	12-30 (opt. 23)	Amp-Chp-Cip-Ery-Kan-Neo-Nor-Pen-Tet	Ani-Aph-Bac-Nov-Rif	3.6	N.A	N.A	25-26
Halosiccatus urmianus			N.A	7-8.5 (opt. 7.5)	25-55 (opt. 45)	15-30 (opt. 23)	Amx-Amp-Bac-Car-Chp-Cef-Ery-Gen-Kan-Nal-Pen-Pol-Rif-Str-Tet-Tobi	Ani-Nov	4.2	5	N.A	26-70
Halosimplex carlsbadense			N.A	7-8 (opt. 7.5)	22-50 (opt. 37-40)	20-30 (opt. 25)	Ani-Amp-Aph-Chp-Ery-Kan-Neo-Pen-Tet	Bac-Nov-Rif	4.7	N.A	N.A	25-26
Halostagnicola	Hst. alkaliphila		N.A	8-10 (opt. 8.5-9)	20-55 (opt. 37)	20-30 (opt. 25)	Amp-Chp-Ery-Kan-Neo-Pen-Str-Tet-Van	Ani-Bac-Ery-Nov-Rif	N.A	N.A	N.A	25-26
	Hst. kamekurae		N.A	6-9 (opt. 6.5-7)	20-45 (opt. 30)	10-30 (opt. 15)	Amp-Chp-Ery-Gen-Kan-Neo-Pen-Str-Tet	Ani-Bac-Nov-Rif	4.1	N.A	N.A	25-26
	Hst. larsenii		N.A	opt. 7-8	<50 (opt. 37)	15-30 (opt. 20)	Amp-Chp-Ery-Neo-Pen-Rif-Str-Tet	Bac-Nov	4.1	4	N.A	25-26
Halostella	Hsl. limicola		N.A	6.5-9.5 (opt. 7.5)	30-55 (opt. 37)	10-29 (opt. 19)	Nor-Sxt-Ery-Pen-Amp-Chp-Neo-Str-Kan-Tet-Van-Gen-Nal	Nov-Bac-Rif-Nys-Cip-Nit	4.1	N.A	N.A	26-71
	Hsl. litorea		N.A	5-9.5 (opt. 7.5)	20-50 (opt. 37)	8.5-29 (opt. 15.5)	Bac-Ery-Pen-Amp-Chp-Neo-Nor-Str-Kan-Tet-Van-Gen-Cip-Nal	Nov-Nit	3.7	N.A	N.A	26-72
	Hsl. pelagica		N.A	5-9.5 (opt. 7)	20-50 (opt. 37)	8.5-29 (opt. 15.5)	Bac-Ery-Pen-Amp-Chp-Neo-Nor-Str-Kan-Tet-Van-Gen-Cip-Nal	Nov-Nit	3.9	N.A	N.A	26-72
	Hsl. salina		N.A	7-9 (opt. 8)	20-50 (opt. 40)	15-30 (opt. 20)	Amp-Pen	Ani-Bac-Chp-Cip-Ery-Neo-Nor-Nov-Rif	3.7	N.A	N.A	26-73
Haloterrigena	Htg. salina		N.A	6-9 (opt. 7-8)	25-50 (opt. 37)	15-30 (opt. 20)	Amp-Chp-Ery-Neo-Pen-Rif-Str-Tet	N.A	4.8	N.A	N.A	25-26
	Htg. turkmenica		N.A	N.A	opt. 45	opt. 15-25	N.A	N.A	5.4	6	N.A	25-26
Halovarius luteus			N.A	6.5-8 (opt. 7)	25-50 (opt. 45)	15-30 (opt. 23)	Amx-Amp-Car-Cph-Ery-Gen-Kan-Nal-Pen-Pol-Str-Tet-Tobi	Ani-Bac-Nov-Rif	4.6	2	N.A	26-74
Halovenus aranensis			N.A	6-8 (opt. 7.5)	25-50 (opt. 40)	15-30 (opt. 23)	Amp-Chp-Ery-Gen-Kan-Neo-Pen-Tet	Ani-Bac-Nov-Rif-Str	3.3	N.A	N.A	25-26
Halovivax	Hvx. asiaticus		N.A	6-9 (opt. 7-7.5)	25-45 (opt. 37)	15-25 (opt. 20)	Amp-Chp-Ery-Gen-Neo-Pen-Rif-Str-Tet	Bac-Nov	3.2	N.A	N.A	25-26
	Hvx. ruber		N.A	6-9 (opt. 7-7.5)	25-45 (opt. 37)	>15 (opt. 20)	Chp-Ery-Pen	Amp-Bac-Gen-Neo-Nov-Rif	3.2	N.A	N.A	25-26
Natrialba	Na. aegyptia		N.A	6-9 (opt. 7-8)	<50 (opt. 37-42)	10-30 (opt. 15-18)	Chp-Ery-Pen-Str-Tet	Ani-Bac-Rif-Nov	4.6	N.A	N.A	25-26
	Na. asiatica		N.A	6-8 (opt. 6.6-7)	<50 (opt. 30-40)	12-30 (opt. 23)	Chp-Ery-Pen-Str-Tet	Ani-Bac-Nov-Rif	4.4	N.A	X	25-26-67
	Na. chahannaoensis		N.A	8.5-10.5 (opt. 9)	20-55 (opt. 45)	10-30 (opt. 15)	Tet	Bac-Ery-Rif	4.3	N.A	N.A	25-26
	Na. hulunbeirensis		N.A	8.5-10 (opt. 9)	20-55 (opt. 50)	12-30 (opt. 20)	Tet	Bac-Ery-Rif	4.2	N.A	N.A	25-26
	Na. magadii		N.A	8.5-11 (opt. 9.5)	20-50 (opt. 37-40)	12-30 (opt. 20)	Amp-Chp-Pol-Str-Tet	Ani-Bac-Ery-Nov	4.4	3	X	25-26-67
	Na. taiwanensis		N.A	5-10 (opt. 7.5-7.8)	max 55 (opt. 35-40)	12-30 (opt. 20)	Chp-Ery-Pen-Str-Tet	Ani-Bac-Rif-Nov	4.6	N.A	N.A	25-26
Natribaculum	Nbl. breve		N.A	6-10 (opt. 7-7.5)	30-52 (opt. 37)	10-29 (opt. 15)	Bac-Rif-Sxt-Ery-Pen-Amp-Chp-Neo-Nor-Cip-Str-Kan-Tet-Van-Gen-Nal	Nov-Nys-Nit	N.A	N.A	N.A	75
	Nbl. longum		N.A	6-10 (opt. 7-7.5)	30-52 (opt. 37)	5-30 (opt. 20)	Bac-Sxt-Ery-Pen-Amp-Chp-Neo-Nor-Cip-Str-Kan-Tet-Van-Gen-Nal-Nys	Nov-Rif-Nit	N.A	N.A	N.A	75
Natrinema	Nnm. altunense		N.A	6-8 (opt. 7-7.7)	20-40	>10 (opt. 18-25)	Amp-Cip-Ery-Kan-Neo-Str	N.A	3.8	N.A	N.A	25-26
	Nnm. ejinorense		N.A	6-8.5 (opt. 7)	25-50 (opt. 37)	>10 (opt. 20)	Amp-Chp-Ery-Pen-Rif-Str-Tet	Bac-Nov	4.5	N.A	N.A	25-26
	Nnm. gari		N.A	5.5-8.5 (opt. 6-6.5)	20-50 (opt. 37-40)	opt. 15-20	Amp-Chp-Kan-Neo-Str-Tet	Bac-Nov-Rif	4	N.A	N.A	25-26
	Nmn. hispanicum		N.A	6.5-8.5 (opt. 7)	37-50 (opt. 50)	13-23 (opt. 20)	Amp:Chp-Ery-Kan-NeoPen-Str-Tet-Van-Nys-Lcm	Bac-Nov	4.3	N.A	N.A	26-76
	Nmn. limicola		N.A	6.5-9 (opt. 7)	30-51 (opt. 45-50)	10-30 (opt. 18)	Amp-Bac-Chp-Ery-Kan-Neo-Pen-Str-Tet-Van	Nov-Rif	3.5	N.A	N.A	25-26
	Nmn. longum		N.A	6.5-9 (opt. 7-7.5)	30-56 (opt. 41-45)	10-30 (opt. 18)	Amp-Bac-Chp-Ery-Kan-Neo-Pen-Str-Tet-Van	Nov-Rif	3.6	N.A	N.A	25-26
	Nnm. pallidum		N.A	6-8.4 (opt. 7.2-7.6)	25-50 (opt. 37-40)	>10 (opt. 20-25)	Amp-Chp-Str-Tet	Ani-Bac-Nov-Rif	3.8	2	N.A	25-26-63
	Nnm. pellirubrum		N.A	6-8.6 (opt. 7.2-7.8)	20-45	>12 (opt. 20-25)	Amp-Chp-Rif-Str-Tet	Ani-Bac-Nov	4.4	2	N.A	25-26
	Nnm. versiforme		N.A	6-8 (opt. 6.5-7)	20-53 (opt. 37-46)	>9 (opt. 20-25)	Amp-Chp-Ery-Neo-Pen	Ani-Bac-Nov-Rif	4.2	0	N.A	25-26-63
	Nmn. saccharevitans		N.A	6.5-8.5 (opt. 7.5)	24-58 (opt. 42-45)	>10 (opt. 18-20)	Amp-Kan-Str-Van	Tet	4	N.A	N.A	25-26
	Nmn. thermotolerans		N.A	6.5-8.2 (opt. 7-7.5)	<50 (opt. 50)	>12 (opt. 18-20)	Amp-Chp-Ery-Kan-Neo-Pen-Str-Tet-Van	Ani-Bac-Nov	4.1	N.A	N.A	25-26
Natronoarchaeum mannanilyticum			N.A	5.8-9.5 (opt. 8-9)	20-55 (opt. 37)	12-30 (opt. 23-26)	Amp-Chp-Ery-Gen-Kan-Neo-Pen-Str-Tet-Van	Bac-Nov-Rif	3.6	N.A	N.A	25-26
Natronobacterium gregoryi			2.23	>8.5 (opt. 9.5)	25-40 (opt. 37)	12-30 (opt. 17.5)	Amp-Chp:Pol-Str-Tet	Ani-Bac-Cip-Ery-Nov	3.8	N.A	X	27-25-26
Natronobiforma cellulositropha			N.A	7.5-9.9 (opt. 8.5-9)	18-53 (opt. 43)	15-29 (opt. 24)	Str-Kan-Amp-Tet-Van-Gen-Ery-Pen	N.A	3.8	N.A	N.A	26-77
Natronococcus	Ncc. amylolyticus		N.A	8-10 (opt. 9)	22-50 (opt. 40-45)	8-30 (opt. 15-20)	Amp-Chp-Pol-Str	Ani-Bac-Ery-Nov-Tet	4.4	N.A	N.A	25-26
	Ncc. jeotgali		N.A	7-9.5 (opt. 7.5)	21-50 (opt. 37-45)	7.5-30 (opt. 23-25)	Amp-Chp-Ery-Pen	Ani-Aph-Bac-Nov	4.5	N.A	N.A	25-26
	Ncc. occultus		2.77	8.5-11 (opt. 9.5)	20-50 (opt. 35-40)	8-30 (opt. 20-22)	Amp-Chp-Pol-Str-Tet	Ani-Bac-Ery-Nov	4.3	2	N.A	25-26
Natronolimnobius	Nln. aegyptiacus		N.A	7.5-10.5 (opt. 9-9.5)	30-56 (opt. 52)	12.5-25 (opt. 16-23)	N.A	Bac-Nov-Rif	3.9	N.A	N.A	26-78
	Nln. baerhuensis		N.A	7-10 (opt. 9)	30-46 (opt. 37)	>15 (opt. 20)	Amp-Chp-Neo-Pen	Aph-Ani-Bac-Ery-Nov-Rif	3.9	N.A	N.A	25-26
	Nln. innermongolicus		N.A	7.5–10 (opt. 9.5)	19-54 (opt. 45)	>10 (opt. 15–20)	Amp-Chp-Neo-Pen	Aph-Ani-Bac-Ery-Nov-Rif	4.6	N.A	N.A	25-26
Natronomonas	Nmn. moolapensis		N.A	5.5-8.5 (opt. 7-7.5)	25-45	14-36 (opt. 18-20)	Amp-Ani-Bac-Chp-Ery-Kan-Neo-Str-Tet	Nov-Rif	2.9	N.A	N.A	25-26
	Nmn. pharaonis		N.A	opt. 8.5-9	20-50 (opt. 45)	12-30 (opt. 20)	Amp-Chp-Ery-Str	Ani-Bac-Nov-Tet	2.7	2	X	25-79
Natronorubrum	Nrr. aibiense		N.A	6.5-9.5 (opt. 8)	20-50 (opt. 45)	12-25 (opt. 15-18)	Amp-Bac-Cip-Chp-Ery-Kan-Neo-Pen-Tet	Nov-Rif	4.3	3	N.A	25-26
	Nrr. bangense		N.A	8-11 (opt. 9-9.5)	25-55 (opt. 45)	12-25 (opt. 22.5)	N.A	Ery	4.4	4	N.A	25-26
	Nrr. daqingense		N.A	8-10.5 (opt. 10)	20-50 (opt. 35)	10-30 (opt. 12-15)	Amp-Bac-Chp-Kan-Neo-Pen-Str-Tet-Van	Cip-Ery-Nov-Rif	3.8	3	N.A	25-26
	Nrr. sediminis		N.A	8-11 (opt. 9)	25-50 (opt. 37)	15-30 (opt. 20)	Amp-Bac-Chp-Ery-Neo-Pen-Rif-Str-Tet	Nov	3.8	N.A	N.A	25-26
	Nrr. sulfidifaciens		N.A	8-10 (opt. 8.7-9.2)	20-55 (opt. 44-47)	12-28 (opt. 18)	Amp-Chp-Neo-Van-Nor-Str-Bac-Pen-Kan	Ery-Rif-Nov-Tet-Cip	3.5	N.A	N.A	26-80
	Nrr. texcoconense		N.A	8-10.5 (opt. 9)	25-45 (opt. 37)	20	Amp-Cef-Cro-Ery-Nov-Amk-Chp-Neo-Gen-Ctx-Pef-Net-Lvx	Pen-Rif-Bac-Nit-Sxt	4.6	N.A	N.A	26-81
	Nrr. tibetense		2.75	8.5-11 (opt. 9)	22-55 (opt. 45)	12-30 (opt. 20)	N.A	Ery	4.9	N.A	N.A	25-26
Salarchaeum japonicum			N.A	5-8.8 (opt. 5.2-6.3)	20-55 (opt. 40)	9-30 (opt. 15-18)	Amp-Ani-Bac-Chp-Ery-Gen-Kan-Neo-Pen-Rif-Str-Tet-Van	Nov	2.3	1	N.A	25-26
Salinarchaeum laminariae			N.A	5.5-9.5 (opt. 8-8.5)	20-50 (opt. 37)	8.5-30.5 (opt. 18.5-26)	Nov-Rif-Sxt-Ery-Neo-Nor-Chp-Amp-Pen-Cip-Str-Kan-Tet-Van-Gen-Nal	Bac-Nys-Nit	3.2	N.A	N.A	26-82
Salinibaculum litoreum			N.A	5-9 (opt.7)	20-50 (opt. 37)	5-29 (opt. 18.5)	Sxt-Ery-Pen-Amp-Chp-Neo-Str-Kan-Tet-Van-Gen-Nal-Tri-Rif	Nov-Bac-Rif-Nys-Nit-Cip-Nor	N.A	N.A	N.A	26-83
Salinigranum	San. rubrum		N.A	5-9 (opt. 7)	20-50 (opt. 37)	8.5-29 (opt. 18.5)	Sxt-Ery-Pen-Amp-Chp-Neo-Nor-Cip-Str-Kan-Tet-Van-Gen-Nal-Nys	Nov-Bac-Rif-Nit	5	5	N.A	26-84
	San. salinum		N.A	5-9.5 (opt. 7.5)	25-50 (opt. 37)	4-29 (otp. 15.6)	Rif-Nys-Sxt-Ery-Pen-Amp-Chp-Neo-Str-Kan-Tet-Van-Gen-Nal	Nov-Nit-Bac-Nor-Cip	4.7	N.A	N.A	26-85
Salinirubellus salinus			N.A	5-9.5 (opt. 7.5)	25-50 (opt. 37)	7-29 (opt. 12.6)	Sxt-Rif-Neo-Nor-Str-Ery-Pen-Amp-Chp-Kan-Tet-Van-Gen-Nal-Cip	Ani-Bac-Nov-Nit-Nys	4.4	1	N.A	26-86
Salinirubrum litoreum			N.A	5-9 (opt. 7)	20-50 (37)	5.5-29 (opt. 15.6)	Amp-Chp-Ery-Gen-Kan-Nal-Neo-Pen-Rif-Str-Tet-Sxt-Van	Bac-Cip-Nys-Nit-Nor-Nov	4.1	N.A	N.A	26-87
Salinirussus salinus			N.A	5-9 (opt. 7)	25-55 (opt. 37)	16-29 (opt. 20.4)	Amp-Bac-Chp-Ery-Gen-Kan-Nal-Neo-Nit-Nor-Nov-Pen-Str-Sxt-Tet-Van	Rif-Nys-Cip	3.4	N.A	N.A	26-88
Saliphagus infecundisoli			N.A	6-8.5 (opt. 7-7.5)	25-50 (opt. 37)	5-35 (opt. 15-20)	Amp-Chp-Cip-Ery-Gen-Nor-Neo-Pen-Rif-Van	Ani-Bac-Nov	4.5	N.A	N.A	26-89
